# Supplementary material for: Preventive Effects of a Human Hematopoietic Mesenchymal Stem Cell (hHMSC) Therapy in Ovalbumin-Induced Food Allergy
Source: Biomedicines. 2022 Feb 21;10(2):511. doi: 10.3390/biomedicines10020511 (PMC8962321; doi:10.3390/biomedicines10020511)
Supplement: Supplementary file 1 [file biomedicines-10-00511-s001.zip]

Archive with 1 entries (1 files):
- biomedicines-1546575-supplementary.pdf
